# Supplementary material for: Evaluation of Nitrogen-Corrected Apparent Metabolizable Energy and Standardized Ileal Amino Acid Digestibility of Different Sources of Rice and Rice Milling Byproducts in Broilers
Source: Animals (Basel). 2021 Jun 25;11(7):1894. doi: 10.3390/ani11071894 (PMC8300392; doi:10.3390/ani11071894)
Supplement: Supplementary file 1 [file animals-11-01894-s001.zip]

Archive with 1 entries (1 files):
- animals-1219965-supplementary.pdf
